# Supplementary material for: SARS-CoV-2 Variants of Concern and Clinical Severity in the Mexican Pediatric Population
Source: Infect Dis Rep. 2023 Sep 11;15(5):535–48. doi: 10.3390/idr15050053 (PMC10514801; doi:10.3390/idr15050053)
Supplement: Supplementary file 1 [file idr-15-00053-s001.zip]

Archive with 1 entries (1 files):
- idr-2555364-supplementary.pdf
